# Supplementary material for: Magnetic Nanoparticle-Based Dianthin Targeting for Controlled Drug Release Using the Endosomal Escape Enhancer SO1861
Source: Nanomaterials (Basel). 2021 Apr 20;11(4):1057. doi: 10.3390/nano11041057 (PMC8074366; doi:10.3390/nano11041057)
Supplement: Supplementary file 1 [file nanomaterials-11-01057-s001.zip]

Archive with 1 entries (1 files):
- nanomaterials-1166493-supplementary.pdf
